# Supplementary material for: An m7G-related lncRNA signature predicts prognosis and reveals the immune microenvironment in bladder cancer
Source: Sci Rep. 2023 Mar 15;13:4302. doi: 10.1038/s41598-023-31424-y (PMC10017825; doi:10.1038/s41598-023-31424-y)
Supplement: Supplementary file 5 — Supplementary Table S2. [file 41598_2023_31424_MOESM5_ESM.xls]

## Sheet: immuneCor
immune cell	pvalue	algorithm
B cell	0.00205212	TIMER
B cell memory	0.0191155	CIBERSORT
T cell CD8+	0.024439	CIBERSORT
T cell CD4+ memory resting	0.00606705	CIBERSORT
T cell CD4+ memory activated	0.000106008	CIBERSORT
T cell follicular helper	0.0282858	CIBERSORT
NK cell activated	0.028917	CIBERSORT
Macrophage M0	0.00102382	CIBERSORT
Macrophage M1	0.000115106	CIBERSORT
Myeloid dendritic cell resting	1.65417e-05	CIBERSORT
Mast cell activated	0.000195988	CIBERSORT
Mast cell resting	0.0164302	CIBERSORT
B cell memory	0.0178457	CIBERSORT-ABS
T cell CD4+ memory resting	0.0371078	CIBERSORT-ABS
T cell CD4+ memory activated	0.000146088	CIBERSORT-ABS
Macrophage M0	0.00286438	CIBERSORT-ABS
Macrophage M1	0.00184401	CIBERSORT-ABS
Myeloid dendritic cell resting	2.0198e-05	CIBERSORT-ABS
Mast cell activated	0.00107386	CIBERSORT-ABS
Mast cell resting	0.0158309	CIBERSORT-ABS
Macrophage M2	1.57066e-06	QUANTISEQ
T cell regulatory (Tregs)	0.0442132	QUANTISEQ
Myeloid dendritic cell	0.00660288	QUANTISEQ
T cell CD8+	0.0425184	MCPCOUNTER
NK cell	0.00132247	MCPCOUNTER
Myeloid dendritic cell	0.000267808	MCPCOUNTER
Endothelial cell	0.0023123	MCPCOUNTER
Myeloid dendritic cell activated	0.00961076	XCELL
T cell CD4+ naive	0.0496914	XCELL
T cell CD4+ central memory	0.00810898	XCELL
T cell CD4+ effector memory	0.000390324	XCELL
T cell CD8+	0.0456954	XCELL
Class-switched memory B cell	0.0363028	XCELL
Common lymphoid progenitor	0.00169746	XCELL
Common myeloid progenitor	0.00226334	XCELL
Myeloid dendritic cell	1.76553e-06	XCELL
Endothelial cell	0.000276228	XCELL
Cancer associated fibroblast	1.11831e-07	XCELL
Granulocyte-monocyte progenitor	0.00120718	XCELL
Hematopoietic stem cell	2.07908e-12	XCELL
Macrophage M2	6.29211e-05	XCELL
Mast cell	0.00350727	XCELL
Monocyte	0.00849457	XCELL
T cell NK	3.19664e-07	XCELL
Plasmacytoid dendritic cell	0.00865362	XCELL
T cell CD4+ Th1	0.000541769	XCELL
T cell CD4+ Th2	1.65575e-09	XCELL
immune score	0.00640405	XCELL
stroma score	5.57027e-08	XCELL
microenvironment score	0.000246449	XCELL
T cell CD8+	0.0293782	EPIC
Endothelial cell	0.00811008	EPIC
